# Supplementary material for: The impact of genome evolution on the allotetraploid Nicotiana rustica – an intriguing story of enhanced alkaloid production
Source: BMC Genomics. 2018 Nov 29;19:855. doi: 10.1186/s12864-018-5241-5 (PMC6267829; doi:10.1186/s12864-018-5241-5)
Supplement: Supplementary file 2 — Table S1. Numbers of NPAMBO, NPAMBE and NUNDSSP repeats in the N. rustica, N. paniculata, N. knightiana and N. undulata genomes. Table S2. Metal accumulations in Nicotiana species in both the greenhouse and field. Table S3. Sequencing libraries for the N. rustica, N. paniculata, N. knightiana and N. undulata genomes. Table S4. Unique proteins from other plant species that map to Nicotiana genomes. Table S5. Transcript length statistics. Table S6. Protein length statistics. (XLSX 39 kb) [file 12864_2018_5241_MOESM2_ESM.xlsx]

## Sheet: Supplementary Table 1
Supplementary Table 1: Number of NPAMBO, NPAMBE and NUNDSSP repeats in the N. rustica, N. paniculata, N. knightiana and N. undulata genomes.
Genome	NPAMBO	NPAMBE	NUNDSSP
N. rustica	313	48566	735
N. paniculata	444	39637	12
N. knightiana	318	68471	7
N. undulata	0	3	862

## Sheet: Supplementary Table 2
Greenhouse experiment - young plants		Macroelements						(Potentially) essential microelements													Non-essential elements
		P [mg/g]	S [mg/g]	K [mg/g]	Na [mg/g]	Ca [mg/g]	Mg [mg/g]	Fe [µg/g]	Mn [µg/g]	Zn [µg/g]	B [µg/g]	Mo [µg/g]	Cu [µg/g]	Cr [µg/g]	Ni [µg/g]	Sr [µg/g]	Ti [µg/g]	V [µg/g]	Al [µg/g]	Li [µg/g]	Ba [µg/g]	Cd [µg/g]	As [µg/g]	Pb [µg/g]
N. rustica	Lower leaf (incl midrib)a)	3 ± 0.3	11.8 ± 0.8	51.9 ± 14.5	20.1 ± 5.6	43.3 ± 13.6	5.1 ± 0.9	56.5 ± 3.8	60.1 ± 16	79.3 ± 19.6	30.8 ± 6.7	3.4 ± 1.3	2.5 ± 0.9	0.2 ± 0	0.6 ± 0.2	58.7 ± 14.7	0.3 ± 0.1	0.1 ± 0	27.4 ± 16.5	0.6 ± 0.2	44.9 ± 10.3	0.7 ± 0.2	0.4 ± 0.2	0.1 ± 0.1
	Lower leaf (without midrib)b)	3.2 ± 0.7	13.9 ± 1.8	45.7 ± 8.2	20.5 ± 4.1	45.6 ± 13.4	5.5 ± 1.2	80.7 ± 33.8	74.2 ± 18	66.8 ± 10.2	37.9 ± 8.1	5.3 ± 1.6	3 ± 0.9	1.7 ± 3	1.2 ± 1.4	52.9 ± 21.9	0.4 ± 0.1	0.1 ± 0	20.8 ± 4.4	0.5 ± 0	46.6 ± 16	0.8 ± 0.2	0.3 ± 0.1	0.1 ± 0
	Upper leaf (without midrib)b)	3.5 ± 0.6	13.5 ± 0.6	34.4 ± 2.3	7.7 ± 1	20.9 ± 2	3.8 ± 0.2	91.6 ± 12.7	62.3 ± 4.6	59.3 ± 5.3	31.9 ± 2.6	5.8 ± 0.3	6.9 ± 0.4	0.2 ± 0	0.4 ± 0	18.6 ± 1.9	0.3 ± 0.1	0.1 ± 0	6.9 ± 1.8	0.5 ± 0	18.7 ± 1.3	0.2 ± 0	0.1 ± 0	0.1 ± 0
	Rootc)	3.2 ± 0.2	8.1 ± 1.3	22.6 ± 1.9	2.9 ± 0.4	8.5 ± 0.6	2.6 ± 0.1	128.8 ± 34.7	29.8 ± 8.4	43.8 ± 12.1	11.6 ± 0.3	2.7 ± 0.2	17.5 ± 7.1	0.3 ± 0.1	0.6 ± 0.3	29.6 ± 1.4	1.6 ± 0.4	1.4 ± 0.3	72.2 ± 11.8	2.1 ± 0.4	11.1 ± 0.8	0 ± 0	1.9 ± 0.1	1.1 ± 0.4
N. paniculata	Lower leaf (incl midrib)	3.5 ± 1	14.9 ± 2.2	47.9 ± 9.3	19.6 ± 4.7	38.8 ± 9.6	3.1 ± 0.2	57.3 ± 8.9	46.8 ± 16.9	59.9 ± 20.4	19.4 ± 3.3	2.9 ± 0.8	3.3 ± 1.2	0.2 ± 0	0.7 ± 0.7	50 ± 12.3	0.3 ± 0.1	0.1 ± 0	20.5 ± 21.2	1 ± 0.8	15.3 ± 3.3	0.5 ± 0.3	0.5 ± 0.2	0.1 ± 0.1
	Lower leaf (without midrib)	3.2 ± 1.3	16.1 ± 1.4	40.6 ± 7.8	23.6 ± 4.3	38.7 ± 8.2	2.7 ± 0.4	105 ± 55.3	49.1 ± 8.5	66.2 ± 14.7	19 ± 4.3	3.1 ± 0.8	3.3 ± 1.1	0.6 ± 0.4	0.9 ± 0.6	51.8 ± 12.9	1.5 ± 1.9	0.1 ± 0	43.3 ± 36.2	0.7 ± 0.4	17.2 ± 3.7	0.7 ± 0.2	0.5 ± 0.2	0.2 ± 0.1
	Upper leaf (without midrib)	4.4 ± 1.2	12.5 ± 2	43.3 ± 5.1	9.6 ± 2.9	19.4 ± 6.6	2.2 ± 0.5	85.9 ± 13	42.2 ± 6.5	51.1 ± 8.3	26.7 ± 2.5	3.9 ± 0.7	6.4 ± 2.2	2.3 ± 2.5	1.5 ± 1.3	20.4 ± 7.4	0.4 ± 0.1	0.1 ± 0	8.7 ± 2.4	0.5 ± 0	8.2 ± 2.8	0.2 ± 0.1	0.2 ± 0.1	0.2 ± 0.2
	Root	1.6	6.7	16.4	3.1	7	1.9	80.3	28.8	16	9.9	2	7.4	0.3	0.5	22.6	0.9	1.9	44	1.6	6.2	0	2.7	0.5
N.knightiana	Lower leaf (incl midrib)	3.6 ± 1	13.5 ± 2.3	45.9 ± 4.7	15.7 ± 1.1	21.2 ± 2.7	3.1 ± 0.4	38.6 ± 4.2	27.4 ± 3.9	37.4 ± 5.7	25.1 ± 4.7	3.4 ± 0.5	2.5 ± 0.3	0.2 ± 0	0.3 ± 0.1	27.5 ± 5	0.2 ± 0.1	0.1 ± 0	8.8 ± 1.6	0.5 ± 0	14.6 ± 1.7	0.2 ± 0	0.1 ± 0	0.1 ± 0.1
	Lower leaf (without midrib)	3.2 ± 0.9	17.5 ± 3.8	35.4 ± 2.7	24.2 ± 2.7	27.8 ± 4	3.3 ± 0.3	61.9 ± 7.2	33.9 ± 3	43.1 ± 2.6	22.7 ± 5.9	3.9 ± 0.4	2.2 ± 0.2	0.5 ± 0.2	0.5 ± 0.2	34.9 ± 7	0.5 ± 0.1	0.1 ± 0	15.1 ± 4.1	0.5 ± 0	20.3 ± 2.5	0.3 ± 0.1	0.2 ± 0.1	0.1 ± 0.1
	Upper leaf (without midrib)	4.6 ± 1	10.5 ± 1.8	33.2 ± 3.3	7.5 ± 0.9	8.6 ± 1.3	2.5 ± 0.4	57.4 ± 5.5	27.2 ± 8.5	46.7 ± 8.3	23 ± 4.1	3.9 ± 0.5	4.1 ± 1	0.2 ± 0	0.3 ± 0.1	7.4 ± 1.5	0.2 ± 0.1	0.1 ± 0	4.3 ± 1.9	0.5 ± 0	5.9 ± 1.3	0.1 ± 0	0.1 ± 0	0.1 ± 0
	Root	1.9 ± 0.1	4.4 ± 0.8	15.2 ± 2.4	2 ± 0.5	10.2 ± 1	1.5 ± 0.3	43 ± 25.1	13.3 ± 3.6	13.9 ± 2.4	9.5 ± 1	1.8 ± 0.2	7.9 ± 1.9	0.2 ± 0.1	0.3 ± 0.1	25.3 ± 3.7	0.4 ± 0.3	1.4 ± 0.5	34.3 ± 13.8	0.8 ± 0.3	6.4 ± 0.8	0 ± 0	1.3 ± 0.4	0.4 ± 0.1
N.undulata	Lower leaf (incl midrib)	7.6 ± 1.5	11.3 ± 1.8	85 ± 5.1	1.7 ± 0.3	28.9 ± 8.3	5.7 ± 0.5	56.3 ± 9.7	42.9 ± 10.1	72.6 ± 51.1	33.4 ± 4.9	2.5 ± 0.6	5.4 ± 0.6	0.2 ± 0	0.3 ± 0	34.2 ± 8.6	0.2 ± 0	0 ± 0	8.3 ± 3	0.5 ± 0	26 ± 5.4	0.3 ± 0.1	0.1 ± 0	0.1 ± 0
	Lower leaf (without midrib)	7.4 ± 1.4	11.3 ± 1	63.7 ± 7.7	1.8 ± 0.3	30.1 ± 3.6	5.7 ± 0.5	82.7 ± 10.5	46 ± 7.1	41.5 ± 2.8	27.6 ± 6.8	2.6 ± 0.3	5.5 ± 0.4	0.5 ± 0.4	0.5 ± 0.2	34.7 ± 3.2	0.7 ± 0.1	0.1 ± 0	17.9 ± 3.6	0.5 ± 0	28.4 ± 3.7	0.2 ± 0	0.1 ± 0	0.1 ± 0
	Upper leaf (without midrib)	7.1 ± 1.5	9.4 ± 2.2	37.1 ± 8.7	0.6 ± 0.1	10.3 ± 4.5	3.5 ± 0.6	100 ± 24.7	43.2 ± 17.9	52.9 ± 9.5	29.5 ± 6.9	1.9 ± 0.4	11.7 ± 7.9	0.4 ± 0.3	0.4 ± 0.2	9.3 ± 4.5	0.5 ± 0.1	0.1 ± 0	13.3 ± 1.4	0.5 ± 0	9.9 ± 3.8	0.1 ± 0.1	0.1 ± 0	0.1 ± 0
	Root	n.a.	n.a.	n.a.	n.a.	n.a.	n.a.	n.a.	n.a.	n.a.	n.a.	n.a.	n.a.	n.a.	n.a.	n.a.	n.a.	n.a.	n.a.	n.a.	n.a.	n.a.	n.a.	n.a.
N. tabacum cv. TN90	Lower leaf (incl midrib)	3.1 ± 0.3	5 ± 0.5	61.2 ± 6.3	4 ± 0.4	25.6 ± 3.6	4.5 ± 0.4	40.1 ± 5	24.2 ± 2.4	28.5 ± 7.6	30.3 ± 3	1.4 ± 0.2	1.7 ± 0.2	0.2 ± 0	0.2 ± 0	35.5 ± 5.7	0.2 ± 0	0.1 ± 0	11.9 ± 4.7	1.3 ± 0.2	17 ± 2	0.3 ± 0.1	0.3 ± 0.1	0.1 ± 0
	Lower leaf (without midrib)	2.1 ± 0.2	6 ± 0.4	43.1 ± 2.7	3 ± 0.3	34.4 ± 6.9	5.1 ± 0.4	74 ± 8.2	33.1 ± 2.2	36.9 ± 4.5	31.3 ± 3.8	1.8 ± 0.1	1.8 ± 0.3	0.3 ± 0.1	0.3 ± 0.1	45 ± 11.4	0.7 ± 0.2	0.1 ± 0	20.3 ± 7.8	1.5 ± 0.3	22.4 ± 3.9	0.5 ± 0.2	0.4 ± 0.1	0.2 ± 0.1
	Upper leaf (without midrib)	3.7 ± 0.2	6.2 ± 0.3	25.4 ± 1.5	0.4 ± 0	11.6 ± 0.6	3.8 ± 0.2	70.9 ± 5.8	35.4 ± 3	39.1 ± 3.6	30.6 ± 0.9	1.8 ± 0.1	4.9 ± 0.7	0.2 ± 0	0.2 ± 0	11.7 ± 1.4	0.2 ± 0.1	0.1 ± 0	8 ± 3	0.5 ± 0	7 ± 0.5	0.1 ± 0	0.1 ± 0	0.1 ± 0
	Root	2.4 ± 0.1	4.8 ± 0.5	15.8 ± 2.2	6.1 ± 0.1	13.5 ± 1.3	2.4 ± 0.3	51.1 ± 8.3	12.8 ± 1	15.3 ± 1.6	10.9 ± 0.5	1.9 ± 0.3	11.8 ± 3.6	0.4 ± 0.2	0.5 ± 0.1	37.4 ± 3.4	0.6 ± 0.2	1.4 ± 0.2	34 ± 5.4	0.9 ± 0.1	9 ± 0.6	0 ± 0	0.6 ± 0.1	0.4 ± 0.1
N. sylvestris	Lower leaf (incl midrib)	2.9 ± 0.6	9.7 ± 1.7	58.5 ± 6.2	4.3 ± 0.5	38.1 ± 6.7	4.9 ± 0.2	120 ± 109.5	27.4 ± 5.8	34.5 ± 4.2	24 ± 4.7	1.5 ± 0.4	2.4 ± 0.8	1.8 ± 2.4	0.9 ± 0.9	49.3 ± 10.8	2 ± 2.7	0.1 ± 0	60.8 ± 77.2	1.4 ± 0.4	23.2 ± 5.4	0.3 ± 0.1	0.4 ± 0.2	0.1 ± 0.1
	Lower leaf (without midrib)	2.1 ± 0.6	11.7 ± 2.2	33.4 ± 2.6	4.5 ± 1.4	44.6 ± 8.2	5 ± 0.3	167.5 ± 82.7	32.5 ± 4.2	45.1 ± 9.5	17.4 ± 3.7	1.9 ± 0.7	2.3 ± 0.6	0.7 ± 0.5	0.7 ± 0.4	56.8 ± 14.3	3.9 ± 2.2	0.2 ± 0.1	72.8 ± 45.1	1.5 ± 0.2	29.1 ± 6.8	0.5 ± 0.2	0.4 ± 0.2	0.2 ± 0.1
	Upper leaf (without midrib)	4.3 ± 0.7	9.9 ± 1.5	25.9 ± 1.9	1 ± 0.2	16 ± 2.7	3.8 ± 0.3	89 ± 20.6	31 ± 4.6	38.9 ± 6.5	26.2 ± 3.2	2.1 ± 0.4	6.2 ± 1.7	0.3 ± 0.1	0.2 ± 0	15.7 ± 2.8	1 ± 0.3	0.1 ± 0	19.9 ± 9.9	0.5 ± 0	8.8 ± 2.3	0.1 ± 0	0.1 ± 0	0.1 ± 0
	Root	2.2 ± 0.1	7.9 ± 0.8	24.4 ± 2.2	5.4 ± 1.7	10.1 ± 1	2.5 ± 0.2	81.6 ± 9	21.9 ± 4.5	21.3 ± 3.9	12.4 ± 0.5	1.4 ± 0.2	10 ± 3.8	0.3 ± 0.2	0.5 ± 0.1	28.1 ± 4.5	0.8 ± 0.1	1.3 ± 0.3	40.2 ± 4.2	1.3 ± 0.3	7.4 ± 1.7	0 ± 0	1 ± 0.1	0.3 ± 0.1
N. tomentosiformis	Lower leaf (incl midrib)	2.6 ± 0.4	2.8 ± 0.4	56.8 ± 8.6	2.3 ± 0.5	25.2 ± 1	2.8 ± 0.1	55.8 ± 14.6	30.8 ± 1.8	20 ± 1.4	23.8 ± 3.7	4.1 ± 0.6	1.8 ± 0.2	0.3 ± 0.1	0.3 ± 0.1	33.2 ± 2.3	0.2 ± 0	0.1 ± 0	14.2 ± 6.1	1.6 ± 0.5	16.4 ± 1.5	0.3 ± 0.1	0.3 ± 0.1	0.1 ± 0
	Lower leaf (without midrib)	2.1 ± 0.4	3 ± 0.2	40.4 ± 10.8	3.2 ± 0.5	32.9 ± 4.8	2.5 ± 0.2	90.5 ± 7.3	39.2 ± 4.3	28.3 ± 4.1	21.1 ± 3.2	5 ± 0.7	2.4 ± 0.3	0.3 ± 0.2	0.5 ± 0.2	42.4 ± 6	0.8 ± 0.1	0.1 ± 0	27 ± 5.4	2.5 ± 0.3	20.9 ± 3.4	0.5 ± 0.1	0.5 ± 0.1	0.2 ± 0
	Upper leaf (without midrib)	4.7 ± 0.7	3.4 ± 0.1	28.9 ± 2	0.5 ± 0.1	10.4 ± 1	2.4 ± 0.1	65 ± 5.4	31.3 ± 1.7	30.3 ± 3.9	26.4 ± 1.9	5 ± 0.2	2.9 ± 0.5	0.2 ± 0	0.2 ± 0	8.8 ± 1.5	0.3 ± 0.1	0.1 ± 0	6.6 ± 2.5	0.7 ± 0.2	5.8 ± 1.1	0.1 ± 0	0.1 ± 0	0.1 ± 0
	Root	2.5 ± 0.1	3.9 ± 0.4	21.7 ± 1.9	3.3 ± 0.7	9.2 ± 1	3.9 ± 0.4	36.7 ± 16.2	22.5 ± 1.3	24.9 ± 3.5	11.3 ± 0.4	1.8 ± 0.1	8.5 ± 3.6	0.2 ± 0	0.3 ± 0.1	27.7 ± 5	0.4 ± 0.2	1.3 ± 0.3	25.6 ± 8.7	0.6 ± 0.1	6.2 ± 1.2	0 ± 0	0.5 ± 0.1	0.3 ± 0.1
Greenhouse experiment - flowering plants		Macroelements						(Potentially) essential microelements													Non-essential elements
		P [mg/g]	S [mg/g]	K [mg/g]	Na [mg/g]	Ca [mg/g]	Mg [mg/g]	Fe [µg/g]	Mn [µg/g]	Zn [µg/g]	B [µg/g]	Mo [µg/g]	Cu [µg/g]	Cr [µg/g]	Ni [µg/g]	Sr [µg/g]	Ti [µg/g]	V [µg/g]	Al [µg/g]	Li [µg/g]	Ba [µg/g]	Cd [µg/g]	As [µg/g]	Pb [µg/g]
N. rustica	Lower leaf (incl midrib)	3.7 ± 1	13.1 ± 1.2	58 ± 4.6	16.2 ± 2.7	58.9 ± 6.7	4.1 ± 0.6	62.8 ± 7.7	43.4 ± 10.7	40.7 ± 8.3	28.9 ± 6.6	3.8 ± 0.5	3.5 ± 0.6	0.3 ± 0.1	0.3 ± 0.1	71.9 ± 11.1	0.3 ± 0.1	0.1 ± 0	8.6 ± 1.1	0.5 ± 0	60.9 ± 6.1	1 ± 0.2	0.1 ± 0	0.1 ± 0
	Lower leaf (without midrib)	3.5 ± 0.5	14.2 ± 0.8	33.8 ± 9.4	20.2 ± 2.8	62.9 ± 5.1	4.3 ± 0.5	75.6 ± 21.9	55.3 ± 17.1	51.3 ± 10.5	31.3 ± 15.3	4.2 ± 0.1	3.8 ± 0.7	2 ± 2.1	1.2 ± 1	80.1 ± 6.4	0.5 ± 0.1	0.2 ± 0	19.8 ± 1.2	0.5 ± 0	56.7 ± 4.7	1.2 ± 0.2	0.2 ± 0	0.2 ± 0.1
	Upper leaf (without midrib)	4.1 ± 1.6	15.4 ± 1.6	26.4 ± 11.7	12.5 ± 3	39.8 ± 8.8	3 ± 0.3	106.3 ± 7.3	63 ± 18.6	73.8 ± 62.3	65 ± 21	4.1 ± 0.9	6.5 ± 1.4	0.9 ± 1.4	0.7 ± 0.6	43.9 ± 8.8	0.5 ± 0.4	0.2 ± 0	22.8 ± 25.6	0.5 ± 0	38.6 ± 11.7	1 ± 0.3	0.1 ± 0	0.1 ± 0
	Root	3 ± 0.2	5.5 ± 0.9	17.2 ± 3.1	3 ± 0.4	9.6 ± 1	1.5 ± 0.2	142 ± 32.6	26.5 ± 5.2	34.8 ± 5.4	11.6 ± 0.9	1.5 ± 0.4	5.5 ± 0.4	0.2 ± 0	0.7 ± 0.1	31.7 ± 2.1	1.3 ± 0.6	0.7 ± 0.4	41.1 ± 21.5	2.4 ± 0.5	21 ± 6.2	0.4 ± 0.1	1.1 ± 0.2	0.3 ± 0.1
N. paniculata	Lower leaf (incl midrib)	2.8 ± 0.9	16.5 ± 1.6	32.5 ± 11.1	21.1 ± 0.9	79.6 ± 10.6	3.4 ± 0.6	54.6 ± 12.2	50.3 ± 17.5	51.8 ± 9.9	22.7 ± 2.5	2.8 ± 0.9	2.7 ± 0.5	1.7 ± 1.5	1 ± 0.5	103.8 ± 18	0.3 ± 0.1	0.1 ± 0	9.4 ± 4.1	0.6 ± 0.1	31.8 ± 4.4	1.5 ± 0.5	0.4 ± 0.1	0.1 ± 0
	Lower leaf (without midrib)	2.1 ± 0.7	18.1 ± 2.8	25.8 ± 12.6	21.5 ± 4.3	82.4 ± 21.2	3.7 ± 1.3	84.6 ± 18.5	73.5 ± 31.4	75 ± 22.5	31.2 ± 6.7	3 ± 0.4	3.1 ± 0.7	1.8 ± 1.7	1.5 ± 0.5	103.7 ± 25.3	0.5 ± 0.2	0.2 ± 0.1	32.5 ± 17.6	1 ± 0.6	31.9 ± 8.1	1.7 ± 0.7	0.4 ± 0.2	0.2 ± 0.1
	Upper leaf (without midrib)	2.8 ± 0.5	12.7 ± 1.5	38 ± 4.6	11.8 ± 4.4	35.4 ± 21.4	2.2 ± 1.1	119.3 ± 41.4	40 ± 17	43.3 ± 13.5	26.5 ± 10.8	3.4 ± 0.5	5.5 ± 1.4	0.5 ± 0.5	0.6 ± 0.3	39.6 ± 29.5	0.4 ± 0.1	0.1 ± 0.1	19.1 ± 11.7	0.5 ± 0.1	13.7 ± 8.9	0.7 ± 0.4	0.2 ± 0.1	0.1 ± 0
	Root	1.1 ± 0.1	3.9 ± 0.4	9.6 ± 0.5	1.8 ± 0.2	6.1 ± 0.1	1.2 ± 0	92.4 ± 25.4	15.5 ± 5	15.5 ± 1.9	8.3 ± 0.8	1.1 ± 0.1	10 ± 2.4	0.3 ± 0.1	0.6 ± 0.2	19.1 ± 0.5	0.9 ± 0.3	1.1 ± 0.1	36.1 ± 13.8	1.4 ± 0.5	4.9 ± 0.6	0.2 ± 0	2 ± 0.3	0.4 ± 0.1
N.knightiana	Lower leaf (incl midrib)	3.2 ± 0.7	22.2 ± 3.9	34.2 ± 3.7	28.5 ± 3.6	50.7 ± 5.5	3.3 ± 0.4	46.9 ± 1.7	37.8 ± 3.7	29.9 ± 1.9	32.2 ± 3.7	4.2 ± 0.8	3.3 ± 0.2	0.4 ± 0.3	0.3 ± 0	60.2 ± 5.9	0.3 ± 0	0.1 ± 0	8.2 ± 2	0.5 ± 0	39.9 ± 3	0.5 ± 0.2	0.2 ± 0	0.1 ± 0
	Lower leaf (without midrib)	3 ± 1.2	32.8 ± 6.4	30.7 ± 4.2	34.7 ± 3.2	66.7 ± 6.4	3.9 ± 0.4	62.7 ± 12.6	52.6 ± 6.3	47.3 ± 10.6	25 ± 3.4	4.2 ± 0.7	3.2 ± 0.8	0.5 ± 0.1	0.5 ± 0.1	75.8 ± 6.3	0.4 ± 0.1	0.1 ± 0	31 ± 10.6	1 ± 0	47.7 ± 4.8	0.9 ± 0.3	0.3 ± 0	0.2 ± 0
	Upper leaf (without midrib)	2.7 ± 0.2	12.2 ± 2.1	35 ± 4.9	10.1 ± 1.6	15.4 ± 1	2.7 ± 0.3	108.3 ± 38.3	34.7 ± 9	51.5 ± 10.4	38.5 ± 1.5	5.2 ± 0.9	6.1 ± 1.4	0.2 ± 0	0.3 ± 0	10.4 ± 1.6	0.3 ± 0.2	0.1 ± 0	10.3 ± 4.4	0.5 ± 0	9.8 ± 1.1	0.3 ± 0.1	0.1 ± 0	0.1 ± 0
	Root	1.7 ± 0.4	3.7 ± 0.6	12.8 ± 2.9	1.2 ± 0.3	13.1 ± 0.9	1.1 ± 0.2	93.9 ± 20.6	11.7 ± 1.8	20.6 ± 1.7	8.4 ± 0.6	1.7 ± 0.1	9.1 ± 0.7	0.4 ± 0.1	0.4 ± 0.1	25.4 ± 2.9	1 ± 0.2	0.9 ± 0.2	40.2 ± 9.7	1.2 ± 0.6	8.1 ± 0.6	0.2 ± 0	1 ± 0.3	0.3 ± 0.1
N.undulata	Lower leaf (incl midrib)	3.1 ± 0.9	12 ± 2.3	52 ± 7.3	2.4 ± 0.6	32 ± 4.7	5.5 ± 0.5	115.3 ± 71.3	48.4 ± 19.1	37.9 ± 7.8	25.4 ± 5	2.8 ± 0.8	6.6 ± 4	1.4 ± 1.1	0.5 ± 0.2	34.3 ± 4.5	0.3 ± 0	0.1 ± 0	5.5 ± 1.1	0.5 ± 0	38.9 ± 5.3	0.8 ± 0.4	0.1 ± 0	0.1 ± 0
	Lower leaf (without midrib)	2.7 ± 0.9	12.3 ± 2.1	53.7 ± 11.1	2.5 ± 0.6	33.5 ± 7.1	5.9 ± 1.1	107.2 ± 43	58.1 ± 19.3	31.4 ± 2.3	28.5 ± 6.2	3.3 ± 0.4	3.8 ± 1.1	0.2 ± 0	0.4 ± 0.1	32.6 ± 7.9	0.2 ± 0	0.1 ± 0	12.1 ± 0.6	0.5 ± 0	37.3 ± 7.3	0.8 ± 0.5	0.1 ± 0	0.1 ± 0
	Upper leaf (without midrib)	1.9 ± 0.2	11 ± 0.7	26.8 ± 7.2	1.7 ± 0.6	23.8 ± 0.8	5.7 ± 0.2	161.2 ± 56.7	54.9 ± 15.4	36.9 ± 13	39.7 ± 7.2	3.3 ± 0.2	3.9 ± 0.7	0.9 ± 0	0.8 ± 0.1	19.1 ± 0.8	0.3 ± 0.1	0.1 ± 0	11.2 ± 3.8	0.5 ± 0	18.9 ± 0.8	0.5 ± 0.2	0.1 ± 0	0.1 ± 0
	Root	3 ± 0.3	7.4 ± 0.4	19.3 ± 3.3	4.9 ± 2	5.2 ± 1	2.3 ± 0.5	124.3 ± 64.7	20.2 ± 7.5	34.2 ± 6.6	11.7 ± 0.4	1.7 ± 0.8	12 ± 3.4	0.2 ± 0.1	0.6 ± 0.3	15.6 ± 3.3	1.3 ± 0.9	0.8 ± 0.7	58.5 ± 39.3	2.2 ± 0.7	8.5 ± 0.7	0.1 ± 0	1.3 ± 0.7	0.5 ± 0.1
N. tabacum cv. TN90	Lower leaf (incl midrib)	3.4 ± 0.1	5.3 ± 0.8	45.6 ± 5	7.5 ± 1.1	26.2 ± 4.1	3.4 ± 0.3	50.9 ± 12	30.9 ± 2.8	28.7 ± 5.1	43.3 ± 3.8	1.5 ± 0.3	1.8 ± 0.1	0.3 ± 0.1	0.2 ± 0	29.7 ± 6.2	0.4 ± 0.1	0.1 ± 0	15.8 ± 10.9	2.6 ± 0.6	18.9 ± 2.4	0.6 ± 0.2	0.1 ± 0	0.1 ± 0
	Lower leaf (without midrib)	2.8 ± 0.4	5.4 ± 0.9	29.9 ± 1.2	10.7 ± 5	27.1 ± 5.8	3.6 ± 0.4	57.6 ± 3.1	36.8 ± 7.2	38.5 ± 7.7	58 ± 3.1	1.8 ± 0.3	2.1 ± 0.2	0.2 ± 0	0.3 ± 0	28.6 ± 9.3	0.5 ± 0.1	0.1 ± 0	18.8 ± 4.8	4 ± 0.2	17.4 ± 2.7	0.6 ± 0.1	0.2 ± 0.1	0.1 ± 0
	Upper leaf (without midrib)	2.5 ± 0.2	6.4 ± 0.8	23.1 ± 3.1	6.5 ± 3.8	17.2 ± 1.3	4.8 ± 0.4	81.8 ± 16.6	50.2 ± 2.9	39.8 ± 0.6	66.9 ± 0.3	1.9 ± 0.1	3.1 ± 0.4	0.2 ± 0	0.3 ± 0	13.8 ± 1	0.3 ± 0.1	0.1 ± 0	10.9 ± 2.8	1.3 ± 0.1	9.6 ± 0.3	0.3 ± 0.1	0.1 ± 0	0.1 ± 0
	Root	1.5 ± 0.3	2.8 ± 0.4	10.2 ± 2.6	3.3 ± 0.4	12.2 ± 2.6	1.4 ± 0.3	90.6 ± 19.1	12 ± 1.1	16.3 ± 1.7	10.9 ± 1.1	1.7 ± 0.3	11.2 ± 4.2	0.2 ± 0	0.4 ± 0	30 ± 5.5	1.2 ± 0.3	0.8 ± 0.2	40.9 ± 11.1	1.7 ± 2.5	7.7 ± 1.6	0.1 ± 0	0.4 ± 0.1	0.3 ± 0.1
N. sylvestris	Lower leaf (incl midrib)	2.4 ± 0.1	13.2 ± 1.3	50.7 ± 2.4	6.5 ± 0.9	50.5 ± 6.1	3.5 ± 0.3	68.5 ± 6.2	27.9 ± 1.9	37.4 ± 5.6	18.2 ± 2.3	2.3 ± 0.3	2.8 ± 0.5	0.2 ± 0	0.3 ± 0.3	62.8 ± 7.3	0.3 ± 0	0.1 ± 0	7.7 ± 1.5	2 ± 0.3	35.8 ± 3.8	0.6 ± 0.2	0.2 ± 0	0.1 ± 0
	Lower leaf (without midrib)	1.6 ± 0.2	19.1 ± 3.3	49.8 ± 1.5	8.5 ± 2	76.8 ± 5.7	4.8 ± 0.2	107.6 ± 13.2	42.8 ± 5.3	43.9 ± 4.8	18.7 ± 1.2	1.8 ± 0.4	2.6 ± 0.5	0.4 ± 0.1	0.3 ± 0	85.6 ± 1.9	0.7 ± 0.2	0.1 ± 0	49.3 ± 37.9	3.6 ± 0.6	50.9 ± 3.8	1.2 ± 0.2	0.2 ± 0	0.2 ± 0
	Upper leaf (without midrib)	3.4 ± 0.8	14.3 ± 1.5	41.4 ± 4	4 ± 0.4	35.4 ± 3.1	3.4 ± 0.7	104.6 ± 28.9	33.2 ± 7.2	56 ± 7.9	54.4 ± 10.9	2.4 ± 0.6	5.6 ± 0.9	0.8 ± 1	0.6 ± 0.6	26 ± 4	0.9 ± 0.7	0.1 ± 0	44.1 ± 29.7	2.8 ± 0.3	23.9 ± 0.7	0.3 ± 0.1	0.1 ± 0	0.1 ± 0.1
	Root	1.8 ± 0	4.3 ± 0.4	14.8 ± 1.5	3.6 ± 1.2	11.4 ± 1.9	1.3 ± 0.2	127.6 ± 59.4	14.7 ± 4.3	15.3 ± 1.2	11 ± 1.4	0.5 ± 0	7.3 ± 2.9	0.2 ± 0.1	0.3 ± 0.2	22.2 ± 5.4	1.4 ± 0.7	0.9 ± 0.5	63.2 ± 35.8	2 ± 0.6	9.9 ± 2.7	0.1 ± 0	0.4 ± 0.1	0.3 ± 0.1
N. tomentosiformis	Lower leaf (incl midrib)	3.6 ± 0.7	4.3 ± 0.9	65.3 ± 2.9	0.4 ± 0.2	27.2 ± 4.3	3.8 ± 0.3	69.5 ± 10.5	39.5 ± 11.5	27.5 ± 3.6	30.2 ± 3.3	5.6 ± 0.8	3.7 ± 0.6	0.4 ± 0.1	1 ± 1	20.1 ± 2.4	0.1 ± 0.1	0.1 ± 0	4 ± 2.7	1.7 ± 0.4	16.8 ± 3.4	0.3 ± 0.1	0.1 ± 0	0.1 ± 0
	Lower leaf (without midrib)	3 ± 0.8	6.5 ± 1	47.1 ± 5.7	0.6 ± 0.1	36.8 ± 4.9	3.9 ± 0.3	200.9 ± 12.5	58.8 ± 12.8	29.8 ± 3	45.3 ± 10.9	7.1 ± 1.3	4.8 ± 0.8	0.6 ± 0.2	0.9 ± 0.2	19.9 ± 1.7	0.2 ± 0	0.1 ± 0	11.9 ± 4.4	3 ± 0.2	18.5 ± 2.6	0.4 ± 0.1	0.2 ± 0	0.1 ± 0
	Upper leaf (without midrib)	7 ± 1.8	7.1 ± 0.8	48 ± 3.2	0.1 ± 0	15.1 ± 1.3	4.8 ± 0.5	145.1 ± 109.7	47.4 ± 11.4	29.7 ± 5.8	77 ± 0.2	7 ± 0.5	4 ± 0.1	1.5 ± 2.7	1.1 ± 2	4.3 ± 0.6	0.2 ± 0	0.1 ± 0	7.9 ± 0.8	0.7 ± 0.3	5 ± 0.6	0.1 ± 0	0.1 ± 0	0.1 ± 0
	Root	1.9 ± 0.1	1.5 ± 0.3	13.9 ± 1.9	1.9 ± 0.4	12.1 ± 2.9	2 ± 0.3	152.7 ± 70.1	17.1 ± 3.9	15.5 ± 4.2	11.5 ± 0.1	0.6 ± 0.1	3.1 ± 0.5	0.3 ± 0.1	0.3 ± 0.1	16.5 ± 4.7	2.3 ± 1.2	0.4 ± 0.1	100.9 ± 53.7	0.6 ± 0.2	4.2 ± 0.1	0 ± 0	0.2 ± 0	0.2 ± 0.1
Field experiment		Macroelements						(Potentially) essential microelements													Non-essential elements
		P [mg/g]	S [mg/g]	K [mg/g]	Na [mg/g]	Ca [mg/g]	Mg [mg/g]	Fe [µg/g]	Mn [µg/g]	Zn [µg/g]	B [µg/g]	Mo [µg/g]	Cu [µg/g]	Cr [µg/g]	Ni [µg/g]	Sr [µg/g]	Ti [µg/g]	V [µg/g]	Al [µg/g]	Li [µg/g]	Ba [µg/g]	Cd [µg/g]	As [µg/g]	Pb [µg/g]
N. rustica	Lower leaf (incl midrib)	1.3 ± 0.1	5.9 ± 0.3	45.9 ± 10.6	0.4 ± 0	78 ± 6.1	2.6 ± 0.3	597.8 ± 214	87.4 ± 24.2	18.7 ± 3.3	30.7 ± 1.8	0.7 ± 0.2	6.7 ± 1.8	2.7 ± 0.9	1.9 ± 0.5	135.3 ± 16.1	10.5 ± 4.1	0 ± 0	356.3 ± 105.5	3.4 ± 0.6	71.2 ± 7.7	1.1 ± 0.2	0.3 ± 0.1	0.5 ± 0.1
	Lower leaf (without midrib)	1.5 ± 0.2	6.3 ± 0.9	37.2 ± 4.3	0.7 ± 0.2	76.6 ± 4.3	2.6 ± 0.9	929.8 ± 193.4	114.1 ± 17.9	28.1 ± 9.1	38.4 ± 9.3	0.5 ± 0	5.8 ± 1.3	2.4 ± 0.7	2.2 ± 0.5	98.8 ± 10.6	16.7 ± 3.4	1.4 ± 0.3	645.8 ± 123.9	5.4 ± 0.7	56 ± 5.7	1.1 ± 0.3	0.3 ± 0.1	0.8 ± 0.2
	Upper leaf (without midrib)	2.5 ± 0.7	7.1 ± 0.8	33.1 ± 3.8	0.4 ± 0.1	43.3 ± 14	2.4 ± 0.3	885.5 ± 638.3	98.5 ± 28.2	36.5 ± 6.9	45.4 ± 10	0.5 ± 0	10.4 ± 2.4	2.4 ± 1.3	2.3 ± 1.2	53.7 ± 15.8	14.7 ± 10.5	1.2 ± 1	570.5 ± 379.8	3.4 ± 1.9	33.3 ± 8.2	0.7 ± 0.1	0.3 ± 0.2	0.7 ± 0.5
	Root	1.5 ± 0.2	5.4 ± 0.5	21 ± 2.5	0.2 ± 0.1	10.8 ± 1.3	1.8 ± 0.1	161.3 ± 36	30.8 ± 8.3	16.9 ± 2.6	12.2 ± 0.7	0.5 ± 0	13.9 ± 3.2	0.7 ± 0.1	1.1 ± 0.2	30.2 ± 2.2	2.1 ± 0.5	0.9 ± 0.2	74.6 ± 20.1	8.7 ± 1.2	16.8 ± 3.1	0.3 ± 0	0.4 ± 0.1	0.4 ± 0.1
N. paniculata	Lower leaf (incl midrib)	1.7 ± 0.2	8.8 ± 2.8	34.4 ± 4.7	1.6 ± 0.3	81 ± 5.1	3.3 ± 0.1	543 ± 157.6	97.8 ± 7.1	41.2 ± 9.7	34.4 ± 1.6	0.6 ± 0.1	12.8 ± 2.4	2.2 ± 0.9	1.8 ± 0.4	145.8 ± 11.2	10.1 ± 3.8	0 ± 0	314 ± 84.3	5.6 ± 0.8	28.8 ± 3.9	1.2 ± 0.3	0.3 ± 0	0.5 ± 0.1
	Lower leaf (without midrib)	1.6 ± 0.2	8.2 ± 3	32.7 ± 3.3	1.6 ± 0.2	81.8 ± 10.2	2.6 ± 0.2	836 ± 248.2	110.5 ± 17.4	46 ± 8.7	34.2 ± 4.1	0.5 ± 0	8.9 ± 2.1	2.5 ± 0.5	2.6 ± 0.6	109.2 ± 12.4	13.3 ± 3.3	1.3 ± 0.3	478.8 ± 139	7.3 ± 0.5	24.6 ± 2.5	1.3 ± 0.3	0.4 ± 0.1	0.8 ± 0.2
	Upper leaf (without midrib)	1.8 ± 0.1	5.8 ± 1.4	32.1 ± 1.7	1.1 ± 0.2	53 ± 15.5	1.2 ± 0.3	490.5 ± 226.1	78.8 ± 15.2	31.8 ± 3.3	27.2 ± 3.9	0.5 ± 0	10.3 ± 1.7	1.8 ± 1	1.7 ± 0.7	67.7 ± 18.1	8.1 ± 3	0.7 ± 0.3	328.3 ± 99.9	4.2 ± 0.8	15.5 ± 2.6	0.8 ± 0.2	0.2 ± 0.1	0.5 ± 0.2
	Root	1.1 ± 0	2.9 ± 0.7	14.4 ± 1.1	0.4 ± 0.1	13.5 ± 2.7	1.5 ± 0.2	122.6 ± 26.4	20.4 ± 1.6	13.2 ± 0.9	9.9 ± 0.6	0.5 ± 0	16.1 ± 1.4	1.8 ± 2.3	1.4 ± 1	34.1 ± 4.4	1.7 ± 0.4	1 ± 0.1	60 ± 14.7	5.3 ± 1	5.7 ± 1.2	0.2 ± 0	0.4 ± 0.1	0.3 ± 0.1
N.knightiana	Lower leaf (incl midrib)	1 ± 0.1	9.1 ± 1.9	33.9 ± 3.1	1.5 ± 0.4	79 ± 6	3 ± 0.5	546 ± 352.3	74.8 ± 11.7	23.1 ± 1.9	44.3 ± 3.6	0.9 ± 0.1	9 ± 1.2	3.2 ± 1.1	2.1 ± 0.8	131.5 ± 10.7	10.6 ± 7.1	0 ± 0	328 ± 177.1	3.7 ± 1.1	57.1 ± 8.2	1.1 ± 0.1	0.3 ± 0.1	0.5 ± 0.2
	Lower leaf (without midrib)	1.2 ± 0.1	12.2 ± 3.6	35.8 ± 3.8	1.9 ± 0.8	75.6 ± 5	3.1 ± 0.4	928 ± 296.1	106.2 ± 17	45 ± 12.9	57 ± 8.7	0.8 ± 0.2	8.4 ± 1.9	3 ± 0.9	2.8 ± 0.7	99.7 ± 6.2	15.5 ± 5	1.4 ± 0.4	571.8 ± 169.6	6 ± 0.9	47.6 ± 8	1.2 ± 0.2	0.4 ± 0.1	0.9 ± 0.2
	Upper leaf (without midrib)	2.6 ± 0.3	6.9 ± 1.6	37.6 ± 2.8	1.1 ± 0.2	26.5 ± 7.2	1.2 ± 0.2	235.3 ± 82.9	50.1 ± 6.3	44.5 ± 7.9	35.8 ± 6.8	0.8 ± 0.1	13.1 ± 0.5	0.7 ± 0.3	0.9 ± 0.3	33.6 ± 9.4	3.6 ± 1.4	0.3 ± 0.1	161.5 ± 27.8	1.5 ± 0.2	17.4 ± 3.1	0.6 ± 0.2	0.1 ± 0	0.3 ± 0.1
	Root	1.2 ± 0.5	2.5 ± 0.7	15.1 ± 3.8	0.2 ± 0.1	17.2 ± 2.1	0.9 ± 0.2	108.4 ± 26.3	12.3 ± 5	13.2 ± 7.8	9.3 ± 2.2	0.5 ± 0	9.1 ± 3.1	0.4 ± 0.1	0.5 ± 0.1	39.7 ± 4	1.7 ± 0.5	0.4 ± 0.1	56 ± 15	1.7 ± 0.8	9.9 ± 3.2	0.3 ± 0.2	0.1 ± 0	0.2 ± 0
N.undulata	Lower leaf (incl midrib)	1.2 ± 0.2	4.9 ± 1.1	61 ± 4.1	0.1 ± 0	51.2 ± 7.3	4.7 ± 0.6	378.8 ± 112.5	44.4 ± 4.8	33.3 ± 7.7	35.5 ± 4.5	0.5 ± 0	12.5 ± 8.6	2.2 ± 1.1	1.5 ± 0.5	86 ± 11.4	6.8 ± 2.6	0 ± 0	240 ± 60.3	2.1 ± 0.4	44 ± 9.5	1.6 ± 0.4	0.2 ± 0	0.3 ± 0.1
	Lower leaf (without midrib)	1.3 ± 0.4	5.5 ± 0.5	46.9 ± 2.9	0.2 ± 0.1	58.6 ± 13.1	4.9 ± 0.9	822.8 ± 539.4	66.1 ± 23.3	34.2 ± 12.5	38 ± 1.2	0.5 ± 0	8.1 ± 1.4	3.4 ± 1.8	2.8 ± 1.3	77.1 ± 14.7	12.8 ± 6.7	1.2 ± 0.8	511.3 ± 338.6	4.3 ± 1.5	39.3 ± 3.5	1.7 ± 0.1	0.3 ± 0.2	0.7 ± 0.5
	Upper leaf (without midrib)	3.4 ± 0.5	6.9 ± 0.8	24.9 ± 4.2	0.7 ± 0.7	21.6 ± 6.4	3.1 ± 0.6	925 ± 559.2	64.8 ± 22.9	77.1 ± 45.2	41.4 ± 19.5	0.5 ± 0	9.2 ± 1.4	3.4 ± 2.7	3 ± 1.9	28.6 ± 11	14.8 ± 9.5	1.3 ± 0.8	604 ± 379	2.6 ± 1.4	14.8 ± 6.4	0.7 ± 0.2	0.3 ± 0.2	0.8 ± 0.5
	Root	1.6 ± 0.2	6.3 ± 0.7	25.6 ± 1.5	0.2 ± 0.1	8.2 ± 1.9	2.3 ± 0.2	255.8 ± 64.3	30.6 ± 11.9	23.7 ± 2.2	13.7 ± 0.7	0.5 ± 0	16.5 ± 1.5	1 ± 0.3	1.1 ± 0.3	23 ± 2.6	3.8 ± 1.2	0.8 ± 0.2	127.5 ± 34.3	6.1 ± 1.2	10.8 ± 1.1	0.5 ± 0.1	0.3 ± 0.1	0.5 ± 0.1
N. tabacum cv. TN90	Lower leaf (incl midrib)	1.4 ± 0.2	2.9 ± 0.2	48.6 ± 6.8	0.2 ± 0	52.5 ± 2.8	2.6 ± 0.3	602.5 ± 374.1	58.5 ± 15.7	26.9 ± 5	25.3 ± 2.5	0.7 ± 0.1	10.7 ± 2	4.7 ± 3.1	2.6 ± 1.4	88 ± 3.3	11.7 ± 6.8	0 ± 0	364.8 ± 216.7	21 ± 1.6	32.2 ± 1.5	1.2 ± 0.2	0.3 ± 0.1	0.5 ± 0.3
	Lower leaf (without midrib)	1.6 ± 0.3	2.8 ± 0.1	30.5 ± 1.9	0.3 ± 0.2	55.6 ± 14.9	2.5 ± 0.6	677.3 ± 334.5	67.1 ± 14.9	43 ± 16.3	31.7 ± 7.4	0.7 ± 0.2	11.2 ± 2	2 ± 1	2 ± 0.8	74.5 ± 18.2	12.7 ± 6.5	1 ± 0.5	411 ± 208.3	28.9 ± 6.2	29.2 ± 5.6	1.5 ± 0.1	0.3 ± 0.1	0.7 ± 0.3
	Upper leaf (without midrib)	4.8 ± 0.6	4.4 ± 0.7	24.5 ± 1.9	0.1 ± 0	12.7 ± 1.4	2.9 ± 0.2	358.8 ± 244.2	54 ± 9.6	57 ± 4.8	27.5 ± 3.7	0.5 ± 0	18.3 ± 2.7	1.1 ± 0.6	1.3 ± 0.5	16.7 ± 2.1	5.6 ± 5.4	0.4 ± 0.4	203.5 ± 145.3	5.3 ± 1.3	7.6 ± 1.7	0.4 ± 0.1	0.1 ± 0.1	0.3 ± 0.3
	Root	1.3 ± 0.1	2.9 ± 0.3	20.6 ± 3.2	0.1 ± 0	15.8 ± 1.7	1 ± 0.2	172.8 ± 60.9	17.7 ± 4.4	12.9 ± 3.4	10.1 ± 1.3	0.5 ± 0	14.6 ± 1.8	0.8 ± 0.4	1 ± 0.3	39.6 ± 3.7	2.4 ± 0.8	0.7 ± 0.2	91.4 ± 32.4	8.2 ± 1	8.2 ± 0.9	0.2 ± 0.1	0.2 ± 0	0.2 ± 0.1
N. sylvestris	Lower leaf (incl midrib)	1 ± 0.1	4.9 ± 0.8	47.1 ± 10	0.1 ± 0	60.3 ± 3.7	2.8 ± 0.2	734.3 ± 229.7	59.7 ± 11.3	19.9 ± 4.3	30.1 ± 3.5	0.6 ± 0.1	11.5 ± 2.1	5.2 ± 2.6	2.8 ± 1	102.2 ± 6.3	13.8 ± 4.2	0 ± 0	431.3 ± 109.1	25.4 ± 3.6	42.1 ± 6.3	1.3 ± 0.3	0.3 ± 0.1	0.6 ± 0.2
	Lower leaf (without midrib)	1.2 ± 0.1	5.2 ± 1.4	32.3 ± 6.7	0.2 ± 0.1	59.3 ± 10.1	2.2 ± 0.3	1164.3 ± 471.5	77.6 ± 19.2	32.3 ± 3.9	28.4 ± 4.9	0.6 ± 0.1	11.1 ± 3.4	3.7 ± 1.9	3.1 ± 1.3	80.5 ± 12.9	17.4 ± 6.1	1.8 ± 0.8	706.8 ± 343.4	30.9 ± 7	34 ± 5.4	1.4 ± 0.3	0.4 ± 0.2	1.2 ± 0.6
	Upper leaf (without midrib)	2.2 ± 0.9	3.7 ± 0.8	22.3 ± 2.1	0.1 ± 0.1	21 ± 5.5	1.8 ± 0.3	365 ± 143.3	37.2 ± 7.2	30.5 ± 11	29.3 ± 1.1	0.5 ± 0	14.5 ± 3.2	1.1 ± 0.4	1.5 ± 0.4	29 ± 8.5	5.5 ± 2.8	0.5 ± 0.2	234.3 ± 72.1	10.1 ± 2.1	12.6 ± 4.1	0.6 ± 0.2	0.1 ± 0	0.4 ± 0.2
	Root	1.3 ± 0.1	3.6 ± 0.4	24.2 ± 2.4	0.1 ± 0	17.5 ± 2.7	1.2 ± 0.2	145.8 ± 41.2	16.5 ± 1.4	14.5 ± 2.7	12.3 ± 1.3	0.5 ± 0	12.3 ± 1.4	0.6 ± 0.2	0.8 ± 0.2	43.7 ± 6.3	1.9 ± 0.7	0.7 ± 0.2	71.3 ± 25.3	23.1 ± 9	15.1 ± 7.7	0.4 ± 0.1	0.2 ± 0	0.2 ± 0.1
N. tomentosiformis	Lower leaf (incl midrib)	1.2 ± 0.2	2 ± 0.1	33 ± 3.6	0.1 ± 0	50.9 ± 10.3	1.8 ± 0.4	927.3 ± 493.6	84.6 ± 25.4	17.6 ± 6.3	25.7 ± 2.1	1.8 ± 0.2	15.2 ± 6	6 ± 5.8	3.3 ± 2.1	85.7 ± 16.2	16.5 ± 8.1	0 ± 0	550.8 ± 284.3	26.6 ± 4.5	32 ± 6.7	0.6 ± 0.1	0.3 ± 0.1	0.7 ± 0.3
	Lower leaf (without midrib)	1.3 ± 0.1	1.9 ± 0.2	23.9 ± 2.4	0.6 ± 0.4	41.7 ± 4.1	2.1 ± 0.1	1920 ± 430.7	121.8 ± 14.6	52.1 ± 16.5	37.2 ± 9.4	1.3 ± 0.2	9.1 ± 0.7	5.2 ± 1.1	5 ± 1.1	58.3 ± 4.6	26.8 ± 5	2.8 ± 0.6	1198.5 ± 257.5	25.4 ± 1.1	24.3 ± 2.4	0.5 ± 0	0.6 ± 0.1	1.6 ± 0.3
	Upper leaf (without midrib)	2.8 ± 0.7	2.2 ± 0.2	22.7 ± 0.5	0.4 ± 0.3	16.7 ± 6.8	2.3 ± 0.5	1444.3 ± 967.2	84.1 ± 39.5	46.9 ± 14.3	23.8 ± 7.6	1 ± 0.1	10.5 ± 1.8	4.1 ± 2.7	3.6 ± 2.2	25 ± 12.2	20.3 ± 13.4	2.1 ± 1.4	892.3 ± 566.5	9.1 ± 3.1	10.4 ± 3.3	0.2 ± 0	0.4 ± 0.3	1.2 ± 0.7
	Root	1.4 ± 0.1	2 ± 0.2	20.1 ± 1.3	0.1 ± 0	14 ± 0.5	2.2 ± 0.1	141.8 ± 42.9	22.2 ± 1.8	12 ± 2.5	11.1 ± 0.2	0.5 ± 0	12 ± 1.9	0.6 ± 0.1	0.9 ± 0.1	36.3 ± 1	2 ± 0.6	0.8 ± 0.1	73.1 ± 21.4	3.4 ± 0.1	8.4 ± 0.7	0.2 ± 0	0.1 ± 0	0.2 ± 0
Samples:
a) Lower leaf (incl midrib): One lower entire leaf including midrib was analysed.
b) The same leaf samples were analysed as for alkaloid measurements, i.e. half an upper and half a lower leaf (several leaf-halves were pooled when leaf weight of one leaf-half was not sufficient). The other leaf-half of the same leaf was used for RNA Seq analysis. These samples did not contain the midrib.
c) Entire root samples were analysed for each plant (as for RNA-Seq analysis)
Replicates:
Four plants were grown for each variety and condition. Values are mean ± standard deviation of four replicate plants.
When the value was below LOR, the LOR was used for calculation.
1) Due to very little material, only two samples were measured and the mean was calulated.
2) There was not enough material in any of the samples to conduct metal analysis.
3) Only three samples were analysed.
n.a. not analysed

## Sheet: Supplementary Table 3
Supplementary Table 3: Sequencing libraries for the N. rustica, N. paniculata, N. knightiana and N. undulata genomes.
Species	Library type	Library size	Raw reads	Cleaned reads
N. rustica	Paired ends	160	123094960	122036813
N. rustica	Paired ends	160	1661494280	1643509746
N. rustica	Paired ends	160	117678372	116911447
N. rustica	Paired ends	350	42150330	41224488
N. rustica	Paired ends	350	583448038	570552211
N. rustica	Paired ends	350	36202156	35394285
N. rustica	Paired ends	350	1049947700	1026984604
N. rustica	Paired ends	450	56424530	47525098
N. rustica	Paired ends	720	55731060	53359979
N. rustica	Paired ends	820	84973016	78655768
N. rustica	Paired ends	820	338582110	331292631
N. rustica	Mate pairs	3000	239077320	170590108
N. rustica	Mate pairs	3000	366433308	263867825
N. undulata	Paired ends	200	998751402	949810105
N. undulata	Paired ends	250	455201296	441726102
N. undulata	Paired ends	270	502246320	491199979
N. undulata	Paired ends	730	468948760	454606928
N. undulata	Mate pairs	1150	446425624	324359467
N. paniculata	Paired ends	150	355556568	334550339
N. paniculata	Paired ends	200	566981924	546141641
N. paniculata	Paired ends	310	423175140	408087035
N. paniculata	Paired ends	330	1390079610	1344120722
N. paniculata	Paired ends	610	575297338	521895935
N. paniculata	Mate pairs	1500	147213660	114726930
N. knightiana	Paired ends	220	367577194	355037991
N. knightiana	Paired ends	230	174404510	170632387
N. knightiana	Paired ends	240	696358872	670877550
N. knightiana	Paired ends	300	373524710	362135940
N. knightiana	Paired ends	770	437457700	418635871
N. knightiana	Paired ends	770	121184864	107700612
N. knightiana	Paired ends	850	99012146	88871171
N. knightiana	Paired ends	850	102824826	92430170
N. knightiana	Mate pairs	2500	215874522	154988332
N. knightiana	Mate pairs	2500	205306356	149804512

## Sheet: Supplementary Table 4
Supplementary Table 4: Unique proteins from other plant species mapping to nicotiana genomes.
Genome	ITAG 2.3	TAIR 10
	(80% coverage, 80% identity)	(80% coverage 60% identity)
N. rustica	13708	8027
N. paniculata	12638	7395
N. knightiana	12936	7508
N. undulata	12799	7537
N. tabacum	14015	8069
N. sylvestris	13159	7517
N. tomentosiformis	13131	7565

## Sheet: Supplementary Table 5
Supplementary Table 5: Transcript length statistics
Species	Experimental dataset	Length percentiles					Total number of transcripts
		0	0.25	0.5	0.75	1
N. rustica	8 tissues	52	664	1252	2018	24364	217236
	4 tissues	77	919	1615	2487	23700	204132
N. paniculata	4 tissues	64	979	1712	2666	24872	99975
N. knightiana	4 tissues	80	1128	1846	2770	24225	88880
N. undulata	4 tissues	79	1158	1871	2843	27373	93291
N. tabacum	4 tissues	75	1055	1729	2626	19705	203556
N. sylvestris	4 tissues	95	1130	1863	2841	24144	103767
N. tomentosiformis	4 tissues	81	1210	1934	2913	26626	100464

## Sheet: Supplementary Table 6
Supplementary Table 6: Protein length statistics
Species	Experimental dataset	Length percentile					Total number of predicted proteins
		0	0.25	0.5	0.75	1
N. rustica	8 tissues	100	184	295	464	5102	108507
	4 tissues	100	195	316	494	5102	95758
N. paniculata	4 tissues	100	191	317	494	5102	47425
N. knightiana	4 tissues	100	205	332	514	5432	45229
N. undulata	4 tissues	100	206	331	510	5102	46885
N. tabacum	4 tissues	100	195	313	485	4844	97440
N. sylvestris	4 tissues	100	198	324	504	5103	48707
N. tomentosiformis	4 tissues	100	197	322	503	5103	48780
